# Supplementary material for: Relationship between adjustability of grasping force and upper limb/hand function in individuals with cerebrovascular disorders
Source: Sci Rep. 2026 Feb 4;16:7263. doi: 10.1038/s41598-026-38384-z (PMC12923539; doi:10.1038/s41598-026-38384-z)
Supplement: Supplementary file 1 — Supplementary Material 1 [file 41598_2026_38384_MOESM1_ESM.xlsx]

## Sheet: Supplementary table S1
Supplementary table S1 Detailed participant information
No	Age (years)	Sex	Dominant hand	MS		Grip strength			Period from onset (days)	MMS	FIM	FMA		STEF			ARAT			MAL (AOU)	MAL (QOM)		AGF score on MS (g)					AGF score on LS (g)
						MS	LS							MS	LS		MS	LS					TS	IS	CS	ES		TS	IS	CS	ES
1	77	F	R	R		6	5		60	28	102	66		79	86		57	57		5	5		23.9819	15.8227	28.361	23.6825		20.7027	17.016	28.9308	14.3179
2	72	M	R	R		3	26		52	30	122	37		2	94		2	57		0	0		126.845	47.1433	123.811	169.731		5.47433	2.62123	6.27504	6.10018
3	85	F	R	L		18	15.5		86	24	104	56		93	80		57	26		5	5		21.4139	9.9292	16.4971	32.0731		22.0123	23.9986	20.5234	22.5081
4	56	M	R	R		7.5	31.5		132	28	116	48		46	93		43	57		3.91	3.45		6.88235	4.00352	7.20603	7.99808		3.84971	2.6376	4.29696	4.00853
5	73	F	R	R		4.5	17.5		86	30	110	61		21	89		36	57		2	1.7		11.3163	6.88759	12.9122	11.9347		13.6491	6.1578	17.9183	13.1255
6	87	F	R	R		5	7.5		61	22	64	36		2	66		12	57		1.57	1.57		44.2892	10.2047	78.5683	27.0523		24.6483	12.1803	22.2217	33.309
7	52	F	R	R		8	18		56	29	124	60		66	91		38	57		3.46	3		9.37882	6.50561	7.85062	12.3436		6.97563	3.34051	6.55285	9.21598
8	62	M	R	L		36.2	25.5		89	30	125	66		82	87		57	57		5	4.1		5.84244	4.34434	6.63628	5.79766		5.26091	5.13926	4.95741	5.62523
9	74	M	R	R		23.6	26.6		105	26	118	66		90	94		57	57		5	4.2		22.6399	15.6071	18.4831	30.3131		11.6535	6.34487	11.9896	13.9718
10	55	M	R	R		15.1	39.6		113	27	119	54		81	99		47	57		2.3	3.1		5.24442	3.04783	5.54612	6.04102		5.04024	2.47827	6.97936	4.38212
11	60	M	R	L		19.9	39.5		42	30	126	66		91	99		57	57		4.8	3.8		10.3002	8.173	10.2027	11.4613		4.70822	3.05982	4.4722	5.76844
12	63	F	R	L		9.3	16.4		70	30	124	66		85	91		56	54		4.7	4.7		35.7476	37.5505	34.9739	35.62		74.3356	58.0225	82.6373	74.1906
MMS: Mini-Mental State, FIM: Functional Independence Measure, FMA: Fugl-Meyer Assessment, STEF: Simple Test for Evaluating Hand Function, ARAT: Action Research Arm Test, MAL: Motor Activiy Log-14, AOU: amount of use, QOM: quality of movement, MS: More-affected side, LS: Less-affected side, TS: Total sections, IS: Isometric sections, CS: Concentric sections, ES: Eccentric sections, F: Female, M: M…
